# Supplementary material for: Pathogen Metagenomics Reveals Distinct Lung Microbiota Signatures Between Bacteriologically Confirmed and Negative Tuberculosis Patients
Source: Front Cell Infect Microbiol. 2021 Sep 13;11:708827. doi: 10.3389/fcimb.2021.708827 (PMC8475726; doi:10.3389/fcimb.2021.708827)
Supplement: Supplementary file 3 [file Table_1.xls]

## Sheet: TB123_Mtb_Bacteria.lefse2.relab
Supplementary Table1: The species were significantly differentially enriched in either BC or BN
	Species	group	LDA score(log10)	p value
1	Acinetobacter_pittii	BC	2.45721	0.034674
2	Aliivibrio_fischeri	BC	2.36004	0.0394783
3	Anoxybacter_fermentans	BC	2.58418	0.004928
4	Arcobacter_butzleri	BC	2.4986	0.0222231
5	Arcobacter_ellisii	BC	2.35211	0.0492441
6	Arcobacter_trophiarum	BC	2.36478	0.0121565
7	Bacillus_anthracis	BC	2.25664	0.0457134
8	Bacillus_cellulosilyticus	BC	2.58497	0.0349181
9	Bacillus_filamentosus	BC	2.48087	0.00486239
10	Bacillus_kochii	BC	2.42285	0.0363261
11	Bacillus_pseudomycoides	BC	2.43804	0.00933223
12	Bacillus_pumilus	BC	2.25239	0.0414958
13	Bacillus_simplex	BC	2.42205	0.00715687
14	Bacillus_weihaiensis	BC	2.58019	0.0252368
15	Borrelia_coriaceae	BC	2.49082	0.0327755
16	Brachyspira_hyodysenteriae	BC	2.46462	0.0273777
17	Brachyspira_murdochii	BC	2.31885	0.042288
18	Brachyspira_pilosicoli	BC	2.58574	0.0349629
19	Calothrix_brevissima	BC	2.37013	0.032216
20	Campylobacter_coli	BC	2.42146	0.0379929
21	Campylobacter_hepaticus	BC	2.42301	0.036463
22	Campylobacter_sputorum	BC	2.35748	0.0416219
23	Candidatus_Azobacteroides_pseudotrichonymphae	BC	2.47896	0.00864829
24	Candidatus_Babela_massiliensis	BC	2.38325	0.0197437
25	Candidatus_Blochmannia_floridanus	BC	2.46349	0.012898
26	Carnobacterium_divergens	BC	2.49324	0.0258718
27	Cellulosilyticum_lentocellum	BC	2.39134	0.0211457
28	Chryseobacterium_balustinum	BC	2.48588	0.0230212
29	Chryseobacterium_gleum	BC	2.47295	0.00760592
30	Chryseobacterium_piperi	BC	2.41751	0.048116
31	Cloacibacterium_normanense	BC	2.39839	0.0359276
32	Clostridiaceae_bacterium_14S0207	BC	2.5191	0.00830671
33	Clostridium_acetobutylicum	BC	2.56171	0.00183191
34	Clostridium_cellulovorans	BC	2.4381	0.0186521
35	Clostridium_chauvoei	BC	2.42703	0.0302726
36	Clostridium_estertheticum	BC	2.4839	0.0124315
37	Clostridium_ljungdahlii	BC	2.40263	0.0368731
38	Corynebacterium_kroppenstedtii	BC	2.27774	0.0489662
39	Deferribacter_desulfuricans	BC	2.34421	0.0360039
40	Dolichospermum_compactum	BC	2.32247	0.0444776
41	Ehrlichia_ruminantium	BC	2.4078	0.00673177
42	Enterococcus_faecium	BC	2.50565	0.00637824
43	Enterococcus_hirae	BC	2.47105	0.0102062
44	Erysipelotrichaceae_bacterium_GAM147	BC	2.32007	0.0106405
45	Fastidiosipila_sanguinis	BC	2.52453	0.0166399
46	Flammeovirga_pectinis	BC	2.53461	0.0479482
47	Flavobacterium_faecale	BC	2.43244	0.0396054
48	Flavobacterium_johnsoniae	BC	2.64599	0.0485156
49	Frischella_perrara	BC	2.41941	0.0428865
50	Gottschalkia_acidurici	BC	2.40805	0.025727
51	Halarcobacter_bivalviorum	BC	2.30692	0.0205626
52	Helicobacter_cetorum	BC	2.34445	0.0144765
53	Helicobacter_saguini	BC	2.23763	0.0487781
54	Hungateiclostridium_clariflavum	BC	2.40146	0.00499781
55	Labilibaculum_antarcticum	BC	2.34749	0.0390042
56	Lacinutrix_venerupis	BC	2.50073	0.00505371
57	Lactobacillus_amylolyticus	BC	2.53146	0.0175103
58	Lactobacillus_crispatus	BC	3.05495	0.0339119
59	Lactobacillus_gasseri	BC	3.22151	0.028775
60	Lactobacillus_salivarius	BC	2.94015	0.00697364
61	Lactococcus_piscium	BC	2.39277	0.0224916
62	Listeria_ivanovii	BC	2.38112	0.046594
63	Lysinibacillus_timonensis	BC	2.36626	0.0132526
64	Megamonas_hypermegale	BC	2.40226	0.0410502
65	Melissococcus_plutonius	BC	2.48564	0.00494768
66	Microcystis_aeruginosa	BC	2.3274	0.0467314
67	Moritella_viscosa	BC	2.48598	0.0347195
68	Mycobacterium_canettii	BC	2.46205	0.00384944
69	Mycobacterium_tuberculosis	BC	4.60325	7.42e-05
70	Mycoplasma_bovirhinis	BC	2.39349	0.026548
71	Mycoplasma_citelli	BC	2.44691	0.0233947
72	Mycoplasma_fermentans	BC	2.42366	0.0396977
73	Mycoplasma_hominis	BC	2.39933	0.0374702
74	Mycoplasma_iowae	BC	2.45774	0.0247334
75	Mycoplasma_penetrans	BC	2.35618	0.0363896
76	Mycoplasma_putrefaciens	BC	2.32548	0.0095
77	Mycoplasma_salivarium	BC	2.6164	0.0263729
78	Myroides_odoratus	BC	2.43136	0.0192421
79	Nonlabens_dokdonensis	BC	2.32366	0.0345116
80	Oceanobacillus_iheyensis	BC	2.39766	0.0218298
81	Orientia_tsutsugamushi	BC	2.44658	0.00333193
82	Parabacteroides_distasonis	BC	2.62008	0.0144146
83	Pseudomonas_fluorescens	BC	2.30894	0.0312642
84	Psychroflexus_torquis	BC	2.39616	0.0239296
85	Salinivirga_cyanobacteriivorans	BC	2.34749	0.0488895
86	Sneathia_amnii	BC	2.23951	0.0217343
87	Spiroplasma_apis	BC	2.39355	0.0124208
88	Spiroplasma_cantharicola	BC	2.46281	0.0350366
89	Spiroplasma_corruscae	BC	2.45554	0.0462476
90	Spiroplasma_helicoides	BC	2.38713	0.0300854
91	Spiroplasma_litorale	BC	2.40196	0.00357204
92	Staphylococcus_aureus	BC	3.10189	0.0157437
93	Staphylococcus_sciuri	BC	2.89135	0.00373171
94	Staphylococcus_xylosus	BC	2.37448	0.0295593
95	Sulfurimonas_gotlandica	BC	2.31261	0.0426629
96	Tenacibaculum_dicentrarchi	BC	2.37835	0.033391
97	Tenacibaculum_todarodis	BC	2.441	0.0252806
98	Thermoanaerobacterium_thermosaccharolyticum	BC	2.33559	0.0470042
99	Trichormus_variabilis	BC	2.38608	0.0293308
1	Actinomyces_oris	BN	3.84148	0.0406118
2	Actinomyces_viscosus	BN	2.97347	0.0100555
3	Aggregatibacter_actinomycetemcomitans	BN	2.47486	0.025503
4	Aggregatibacter_segnis	BN	3.20999	0.0142342
5	Candidatus_Kinetoplastibacterium_desouzaii	BN	2.34048	0.035341
6	Capnocytophaga_leadbetteri	BN	2.77751	0.0453448
7	Capnocytophaga_ochracea	BN	2.36264	0.00531789
8	Haemophilus_influenzae	BN	4.16734	0.0222591
9	Haemophilus_parainfluenzae	BN	3.96489	0.00616228
10	Neisseria_gonorrhoeae	BN	2.87556	0.000570265
11	Neisseria_meningitidis	BN	3.6022	0.00288727
12	Neisseria_mucosa	BN	3.85393	0.0410438
13	Neisseria_polysaccharea	BN	2.74502	0.0130225
14	Neisseria_subflava	BN	4.04315	0.00511885
15	Rothia_dentocariosa	BN	3.25304	0.0204829
16	Streptococcus_mitis	BN	3.79275	0.0114556
17	Streptococcus_oralis	BN	3.67373	0.023561
